# Supplementary material for: Retinoic acid receptor-related orphan receptor α regulates bystander activation of memory CD8+ T cells
Source: Front Immunol. 2025 Aug 14;16:1647746. doi: 10.3389/fimmu.2025.1647746 (PMC12392277; doi:10.3389/fimmu.2025.1647746)
Supplement: Supplementary file 2 [file DataSheet1.xlsx]

## Sheet: Fig1B
	Primary	Secondary
	5.71	5.86
	2.95	8.88
	3.67	8.97
	7.42	5.85
	2.97	7.39
	1.59	3.27

## Sheet: Fig1D
	Naïve	CD62Llo KLRG1hi	CD62Llo KLRG1lo	CD62Lhi KLRG1lo
	1	14.2215	7.01285	4.53154
	1	15.8895	6.82108	3.75809
	1	13.6422	5.61778	3.31728
	1	6.32033	3.31728	1.79005
	1	11.1579	4.34694	2.25012

## Sheet: Fig1E
		Primary	KLRG1lo CD127hi	KLRG1hi CD127hi	KLRG1hi CD127lo	KLRG1lo CD127lo		KLRG1lo CD62Lhi	KLRG1hi CD62Lhi	KLRG1hi CD62Llo	KLRG1lo CD62Llo		CD43lo CD27hi	CD43hi CD27hi	CD43hi CD27lo	CD43lo CD27lo
			67.9	11.3	6.2	14.7		50	6.9	21.1	22		50.8	18	1.6	29.6
			61.3	10	7.8	20.9		45.7	7.2	26.2	19.2		45.9	15	0.6	38.4
			70.4	8	14.6	7		55.6	5.2	16.5	22.7		50.3	15.9	2	31.7
			65.1	10.2	5.4	11		54.5	7.8	19.2	18.6		45.2	23	1.5	30.3
			65.1	10.2	16.8	7.8		43	5.8	25	26.2		44.5	14.4	1.1	40
			67.1	9.7	15.7	7.6		49.3	4.7	24.5	21.5		51.7	13	0.8	34.5
		Secondary	KLRG1lo CD127hi	KLRG1hi CD127hi	KLRG1hi CD127lo	KLRG1lo CD127lo		KLRG1lo CD62Lhi	KLRG1hi CD62Lhi	KLRG1hi CD62Llo	KLRG1lo CD62Llo		CD43lo CD27hi	CD43hi CD27hi	CD43hi CD27lo	CD43lo CD27lo
			11.5	52.2	34.6	1.6		2.3	3.5	84.3	9.9		19.2	8.2	2	70.6
			9.8	51.6	37.6	1		1.9	4.3	85.6	8.1		16.4	6.3	1.4	75.9
			19.8	66.3	13.4	0.5		4.2	6.9	74.6	14.3		28.9	13.4	1.9	55.8
			13.8	54.7	30.3	1.2		2.8	4.2	82.5	10.6		18.7	5.6	1.9	73.8
			11.7	56.9	30.8	0.6		1.6	3	86.3	9		19.8	6.6	1.7	71.8
			11.4	49.2	37.8	1.6		1.4	2.6	87.7	8.3		14.4	5.3	1.3	79

## Sheet: Fig1F
	Naïve	Primary memory	Secondary memory
	1	2.8481	18.507
	1	10.3388	17.7531
	1	6.86852	19.2929
	1	5.65685	22.1618
	1	6.49802	16.4498
	1	5.93809	15.0324

## Sheet: Fig2A
		RORA+/+	KLRG1lo CD127hi	KLRG1hi CD127hi	KLRG1hi CD127lo	KLRG1lo CD127lo		KLRG1lo CD62Lhi	KLRG1hi CD62Lhi	KLRG1hi CD62Llo	KLRG1lo CD62Llo		CD43lo CD27hi	CD43hi CD27hi	CD43hi CD27lo	CD43lo CD27lo
			8.95	46.6	41.9	2.55		1.61	2.85	87.1	8.42		13.8	3.51	1	81.7
			2.85	33.9	61	2.18		0.78	1.4	94.4	3.46		4.27	0.2	1.03	94.5
			13.2	63.5	22.3	1.03		4.28	9.02	77.9	8.77		20.2	6.54	1.6	71.7
			9.97	66.8	22	1.24		4.72	6.65	72.7	15.9		16.9	3.28	1.24	78.5
			8.8	57.6	32	1.6		3.46	6.41	84.5	5.62		16.9	2.65	0.86	79.6
			21.5	65.9	12	0.63		8.26	10.3	69.8	11.7		32.5	9.89	1.32	56.3
			16.4	67.4	15.8	0.41		4.91	7.79	76.8	10.5		4.15	8.99	14.8	72.1
			16.5	59	23.2	1.24		3.73	4.49	79.7	12		7.9	4.22	2.87	85
		RORAsg/sg	KLRG1lo CD127hi	KLRG1hi CD127hi	KLRG1hi CD127lo	KLRG1lo CD127lo		KLRG1lo CD62Lhi	KLRG1hi CD62Lhi	KLRG1hi CD62Llo	KLRG1lo CD62Llo		CD43lo CD27hi	CD43hi CD27hi	CD43hi CD27lo	CD43lo CD27lo
			11.7	43.5	42.2	2.54		2.1	3.28	84.1	10.5		11.6	3.55	1.33	83.5
			10.7	49.6	36.8	2.85		2.33	3.63	85.1	8.89		15.8	1.38	0.77	82.1
			12.6	61.9	24.2	1.23		3.49	7.83	80.4	8.27		19.4	3.73	1.13	75.7
			11.8	52	33.4	2.71		3.45	4.33	81.6	10.6		15.2	1.44	0.41	82.9
			12.6	59.4	25.9	2.04		3.71	6.62	79.3	10.4		19.1	2.78	0.88	77.2
			16.7	62.3	19.4	1.64		3.63	3.44	78.9	14		7.18	2.27	2.51	88
			12.1	63.8	23.1	0.93		3.12	4.61	83.4	8.91		6.07	1.98	2.19	89.8

## Sheet: Fig3A
	Arntl			Cry1			Nr1d1			Nr1d2
	RORA+/+	RORAsg/sg		RORA+/+	RORAsg/sg		RORA+/+	RORAsg/sg		RORA+/+	RORAsg/sg
	1.77768	0.248273		1.00696	0.646176		2.11404	0.376312		2.04202	1.86607
	1.72907	0.243164		0.795536	0.624165		3.36359	0.20166		2.25012	1.67018
	1.50525	0.314253		1.16473	0.48971		4.69134	0.702222		2.92817	1.59107
	Tnfrsf25			Il12rb1			Il12rb2			Il18r1			Il18rap
	RORA+/+	RORAsg/sg		RORA+/+	RORAsg/sg		RORA+/+	RORAsg/sg		RORA+/+	RORAsg/sg		RORA+/+	RORAsg/sg
	4.19887	0.052193		4.59479	3.43426		8.75435	9.44794		12.295	8.39773		51.9841	35.5062
	3.55537	0.098073		5.61778	6.23332		9.57983	10.6295		16.9123	14.5203		79.8932	47.5048
	4.11245	0.346277		4.59479	3.34035		11.0043	11.1579		16.2233	12.042		72.0037	46.5271

## Sheet:  Fig3C
			D7 (primary			D14 (primary)			D60 (primary)			D60 (secondary)
			RORA+/+	RORAsg/sg		RORA+/+	RORAsg/sg		RORA+/+	RORAsg/sg		RORA+/+	RORAsg/sg
			28.2203	11.236		108.85	17.1963		210.624	63.1879		200	26.0434
			35.7741	11.194		105.556	21.417		221.177	50.3906		209.979	23.908
			37.8182	12.605		96.9828	15.4941		144.231	73.8241		177.599	34.8066
			17.9822	7.93651		66.3366	13.2042		179.032	108.062		256.41	31.565
			32.1824						315.789	58.3984		308.108	30.0971
									271.357	77.9736		235.412	41.5385
									236.7	83.6105		296.296	54.2135
										88.2231		261.709	37.9404

## Sheet: Fig4A
	Arntl			Cry1			Nr1d1			Nr1d2
	RORA+/+	RORAsg/sg		RORA+/+	RORAsg/sg		RORA+/+	RORAsg/sg		RORA+/+	RORAsg/sg
	1	8.69388		1	1.70527		1	10.4831		1	2.62079
	1	7.46426		1	2.39496		1	5.1337		1	2.09943
	1	12.6407		1	1.6358		1	6.58873		1	1.20581
	1	9.78112		1	1.93187		1	6.36429		1	2.14355
	Tnfrsf25			Il12rb1			Il12rb2			Il18r1			Il18rap
	RORA+/+	RORAsg/sg		RORA+/+	RORAsg/sg		RORA+/+	RORAsg/sg		RORA+/+	RORAsg/sg		RORA+/+	RORAsg/sg
	1	14.2215		1	1.87905		1	0.476319		1	3.13834		1	2.54912
	1	15.0324		1	2.86791		1	0.752623		1	2.65737		1	3.45815
	1	13.6422		1	2.25012		1	0.779165		1	1.86607		1	2.04202
	1	10.7779		1	3.16017		1	0.716978		1	2.62079		1	2.53151

## Sheet: Fig4B
	Tnfrsf25			Rora			Rora-AM
	AM-tag	Rora-AM tag		AM-tag	Rora-AM tag		AM-tag	Rora-AM tag
	1	8.63383		1	116.162		0	0.0921418
	1	11.7127		1	113.772		0	0.0947323
	1	10.4831		1	99.7331		0	0.107321

## Sheet: Fig5B
	None			IL12			TL1A			IL18			IL12 + TL1A			IL12 + IL18			IL12+ IL18 + TL1A
	RORA+/+	RORAsg/sg		RORA+/+	RORAsg/sg		RORA+/+	RORAsg/sg		RORA+/+	RORAsg/sg		RORA+/+	RORAsg/sg		RORA+/+	RORAsg/sg		RORA+/+	RORAsg/sg
	0.54	0.29		39.1	6.06		1.97	0.32		1.23	0.31		68.8	11.5		93.4	87.9		96.8	91.9
	0.28	0.4		13.8	9.04		4.35	0.27		1.98	0.47		49.9	13.9		90.6	85.8		94	94
	0.04	0.11		28.3	11.8		0	0.03		0.27	0.12		61.1	13.6		95.3	92.5		98	95.4
	0.03	0.03		18.1	6.73		0.18	0.03		0.22	0.06		58.2	9.08		91.8	86.5		97.4	94.1
	0.11	0		33.3	8.07		0.21	0.07		0.25	0.08		59.9	15.4		95.4	93.7		97.6	97.5
	0.07	0		14.1	3.4		0.11	0		0.29	0.04		64.6	9.23		94.6	89.5		97.6	95.1

[truncated: 9 more sheets: Fig5C, Fig6B, Supple Fig1A, Supple Fig1C, Supple Fig2A, Supple Fig2B, Supple Fig2C, Supple Fig2D, Supple Fig2E]
